# Supplementary material for: A Coral- and Goose Down-Inspired Coating with Integrated Anti-Scaling and Heat Retention for Energy Conservation
Source: Biomimetics (Basel). 2026 Jan 1;11(1):22. doi: 10.3390/biomimetics11010022 (PMC12839186; doi:10.3390/biomimetics11010022)
Supplement: Supplementary file 1 [file biomimetics-11-00022-s001.zip]

Archive with 1 entries (1 files):
- biomimetics-4025651-supplementary.pdf
